# Supplementary material for: Defense-related transcription factors WRKY70 and WRKY54 modulate osmotic stress tolerance by regulating stomatal aperture in Arabidopsis
Source: New Phytol. 2013 Jul 1;200(2):457–72. doi: 10.1111/nph.12378 (PMC4284015; doi:10.1111/nph.12378)
Supplement: Table S1 — Analysis of gene ontology (GO) terms for the genes picked from the normalized dataset of the microarray Table S3 Comparison of osmotic stress-related gene expression in wild-type plants (Col-WT), wrky54wrky70, sid2-1 and wrky54wrky70sid2-1 mutants under 15% polyethylene glycol (PEG) treatment during 1 d Table S4 Genes downregulated by osmotic stress in the wild-type compared with those in the wrky54wrky70 double mutant [file nph0200-0457-SD2.xlsx]

## Sheet: over900_supplemtental Table S1
Supporting Information Table S1 Significant GO terms analysis for the genes picked up from normalized dataset. We totally picked up over 900 probes of genes which were highly induced (log2FC≥1.5) by osmotic stress (15% PEG6000) in wild-type plants. Seventy significant GO terms were obtained from GO ontology enrichment analysis based on the false discovery rate (FDR). The GO:0009628 (red letter) g…
GO_acc	term_type	Term	queryitem	querytotal	bgitem	bgtotal	pvalue	FDR	entries
GO:0009737	P	response to abscisic acid stimulus	51	608	271	25596	2.2e-29	3.3e-26	// A_84_P14711 // A_84_P17120 // A_84_P15109 // A_84_P11731 // A_84_P15646 // A_84_P15486 // A_84_P16290 // A_84_P128641 // A_84_P10318 // A_84_P11781 // A_84_P17953 // A_84_P18803 // A_84_P12888 // A_84_P18845 // A_84_P11961 // A_84_P11248 // A_84_P21874 // A_84_P19924 // A_84_P291304 // A_84_P11752 // A_84_P10637 // A_84_P21219 // A_84_P18843 // A_84_P21623 // A_84_P10737 // A_84_P10659 // A_84…
GO:0042221	P	response to chemical stimulus	131	608	1838	25596	5.5e-25	4.1e-22	// A_84_P14449 // A_84_P93389 // A_84_P193424 // A_84_P21732 // A_84_P15646 // A_84_P15486 // A_84_P16777 // A_84_P17446 // A_84_P10316 // A_84_P10318 // A_84_P15563 // A_84_P18803 // A_84_P17859 // A_84_P15269 // A_84_P606561 // A_84_P21501 // A_84_P291304 // A_84_P21184 // A_84_P570004 // A_84_P189254 // A_84_P21623 // A_84_P282640 // A_84_P21625 // A_84_P10659 // A_84_P18714 // A_84_P18269 // …
GO:0009415	P	response to water	38	608	176	25596	1.1e-24	5.4e-22	// A_84_P18335 // A_84_P15109 // A_84_P15646 // A_84_P11342 // A_84_P16290 // A_84_P11248 // A_84_P18803 // A_84_P23233 // A_84_P12765 // A_84_P11961 // A_84_P21874 // A_84_P21501 // A_84_P19924 // A_84_P291304 // A_84_P20704 // A_84_P18843 // A_84_P10737 // A_84_P10659 // A_84_P14854 // A_84_P21625 // A_84_P11731 // A_84_P11303 // A_84_P18269 // A_84_P21219 // A_84_P53000 // A_84_P10874 // A_84_…
GO:0009266	P	response to temperature stimulus	51	608	358	25596	1.3e-23	3.9e-21	// A_84_P15440 // A_84_P16449 // A_84_P23852 // A_84_P15486 // A_84_P13181 // A_84_P17365 // A_84_P23737 // A_84_P19363 // A_84_P10555 // A_84_P597426 // A_84_P17859 // A_84_P16040 // A_84_P15109 // A_84_P24127 // A_84_P21874 // A_84_P21501 // A_84_P15686 // A_84_P291304 // A_84_P10773 // A_84_P18803 // A_84_P10151 // A_84_P10737 // A_84_P18843 // A_84_P21625 // A_84_P11731 // A_84_P11303 // A_84…
GO:0009628	P	response to abiotic stimulus	97	608	1176	25596	1.1e-23	3.9e-21	// A_84_P286120 // A_84_P23852 // A_84_P15486 // A_84_P23737 // A_84_P17365 // A_84_P10318 // A_84_P10555 // A_84_P18803 // A_84_P17859 // A_84_P21501 // A_84_P291304 // A_84_P21625 // A_84_P15646 // A_84_P22337 // A_84_P18269 // A_84_P275730 // A_84_P22020 // A_84_P11342 // A_84_P162633 // A_84_P15269 // A_84_P531425 // A_84_P23992 // A_84_P13675 // A_84_P10384 // A_84_P590512 // A_84_P18401 // …
GO:0009414	P	response to water deprivation	35	608	167	25596	1.9e-22	4.8e-20	// A_84_P18335 // A_84_P15109 // A_84_P15646 // A_84_P11342 // A_84_P16290 // A_84_P11248 // A_84_P18803 // A_84_P23233 // A_84_P15269 // A_84_P11961 // A_84_P21874 // A_84_P21501 // A_84_P19924 // A_84_P291304 // A_84_P20704 // A_84_P18843 // A_84_P10737 // A_84_P10659 // A_84_P14854 // A_84_P21625 // A_84_P11731 // A_84_P21219 // A_84_P53000 // A_84_P10874 // A_84_P714600 // A_84_P16040 // A_84…
GO:0009719	P	response to endogenous stimulus	75	608	824	25596	2.3e-21	4.8e-19	// A_84_P14711 // A_84_P21202 // A_84_P93389 // A_84_P17120 // A_84_P193424 // A_84_P15109 // A_84_P18714 // A_84_P570004 // A_84_P15646 // A_84_P10958 // A_84_P15486 // A_84_P10012 // A_84_P16777 // A_84_P17268 // A_84_P16290 // A_84_P21931 // A_84_P128641 // A_84_P10318 // A_84_P11781 // A_84_P17953 // A_84_P18803 // A_84_P275730 // A_84_P17859 // A_84_P12888 // A_84_P18845 // A_84_P606561 // A…
GO:0006950	P	response to stress	122	608	1904	25596	6.3e-20	1.2e-17	// A_84_P14449 // A_84_P193424 // A_84_P21732 // A_84_P20045 // A_84_P15646 // A_84_P15486 // A_84_P287770 // A_84_P23737 // A_84_P17365 // A_84_P10318 // A_84_P10555 // A_84_P18803 // A_84_P17859 // A_84_P15269 // A_84_P12620 // A_84_P21501 // A_84_P291304 // A_84_P21184 // A_84_P19438 // A_84_P21625 // A_84_P23852 // A_84_P22337 // A_84_P18269 // A_84_P275730 // A_84_P186914 // A_84_P565450 // …
GO:0010033	P	response to organic substance	84	608	1072	25596	1.4e-19	2.4e-17	// A_84_P14711 // A_84_P21202 // A_84_P93389 // A_84_P17120 // A_84_P193424 // A_84_P15109 // A_84_P18714 // A_84_P570004 // A_84_P15646 // A_84_P10958 // A_84_P15486 // A_84_P10012 // A_84_P16777 // A_84_P17268 // A_84_P16290 // A_84_P21931 // A_84_P10316 // A_84_P23340 // A_84_P10318 // A_84_P11781 // A_84_P17953 // A_84_P18803 // A_84_P275730 // A_84_P13271 // A_84_P17859 // A_84_P12888 // A_8…
GO:0050896	P	response to stimulus	180	608	3398	25596	4e-19	5.9e-17	// A_84_P14449 // A_84_P286120 // A_84_P193424 // A_84_P21732 // A_84_P20045 // A_84_P23852 // A_84_P15486 // A_84_P93389 // A_84_P16777 // A_84_P23737 // A_84_P10316 // A_84_P17365 // A_84_P10318 // A_84_P10555 // A_84_P18803 // A_84_P17859 // A_84_P16040 // A_84_P606561 // A_84_P12620 // A_84_P21501 // A_84_P291304 // A_84_P21184 // A_84_P19438 // A_84_P189254 // A_84_P10773 // A_84_P21623 // A…
GO:0009725	P	response to hormone stimulus	67	608	757	25596	9.5e-19	1.3e-16	// A_84_P14711 // A_84_P21202 // A_84_P93389 // A_84_P17120 // A_84_P15109 // A_84_P18714 // A_84_P570004 // A_84_P15646 // A_84_P10958 // A_84_P15486 // A_84_P10012 // A_84_P16290 // A_84_P21931 // A_84_P128641 // A_84_P10318 // A_84_P11781 // A_84_P17953 // A_84_P18803 // A_84_P275730 // A_84_P17859 // A_84_P12888 // A_84_P18845 // A_84_P606561 // A_84_P11961 // A_84_P11248 // A_84_P21874 // A_…
GO:0009408	P	response to heat	26	608	120	25596	1.6e-17	2e-15	// A_84_P15440 // A_84_P19363 // A_84_P23737 // A_84_P17365 // A_84_P10555 // A_84_P18803 // A_84_P17859 // A_84_P21525 // A_84_P21501 // A_84_P15686 // A_84_P597426 // A_84_P11731 // A_84_P19231 // A_84_P23846 // A_84_P13852 // A_84_P162633 // A_84_P11439 // A_84_P531425 // A_84_P23899 // A_84_P22572 // A_84_P17787 // A_84_P18401 // A_84_P18573 // A_84_P11914 // A_84_P10384 // A_84_P20579
GO:0000302	P	response to reactive oxygen species	16	608	52	25596	5.7e-14	6.6e-12	// A_84_P531425 // A_84_P21525 // A_84_P19231 // A_84_P23899 // A_84_P21769 // A_84_P12977 // A_84_P21086 // A_84_P21501 // A_84_P23846 // A_84_P18401 // A_84_P21184 // A_84_P13852 // A_84_P162633 // A_84_P23233 // A_84_P11914 // A_84_P11439
GO:0042542	P	response to hydrogen peroxide	14	608	38	25596	1.2e-13	1.3e-11	// A_84_P531425 // A_84_P21525 // A_84_P19231 // A_84_P23899 // A_84_P12977 // A_84_P21501 // A_84_P23846 // A_84_P18401 // A_84_P21184 // A_84_P13852 // A_84_P162633 // A_84_P21086 // A_84_P11914 // A_84_P11439
GO:0009644	P	response to high light intensity	14	608	43	25596	8.7e-13	8.7e-11	// A_84_P531425 // A_84_P21525 // A_84_P19231 // A_84_P23899 // A_84_P21874 // A_84_P23846 // A_84_P18401 // A_84_P13852 // A_84_P11342 // A_84_P18803 // A_84_P16040 // A_84_P11914 // A_84_P162633 // A_84_P11439
GO:0009409	P	response to cold	28	608	241	25596	1.2e-11	1.1e-09	// A_84_P15109 // A_84_P18843 // A_84_P15486 // A_84_P13181 // A_84_P16290 // A_84_P17859 // A_84_P23233 // A_84_P16449 // A_84_P24127 // A_84_P21874 // A_84_P291304 // A_84_P10773 // A_84_P10737 // A_84_P23852 // A_84_P21625 // A_84_P11303 // A_84_P12977 // A_84_P20835 // A_84_P22020 // A_84_P10874 // A_84_P117182 // A_84_P16040 // A_84_P22571 // A_84_P10384 // A_84_P176634 // A_84_P14827 // A_8…
GO:0006979	P	response to oxidative stress	29	608	267	25596	2.7e-11	2.4e-09	// A_84_P21732 // A_84_P16626 // A_84_P21086 // A_84_P17446 // A_84_P21525 // A_84_P11781 // A_84_P15440 // A_84_P23233 // A_84_P21874 // A_84_P21501 // A_84_P21184 // A_84_P21769 // A_84_P19231 // A_84_P12977 // A_84_P23846 // A_84_P565450 // A_84_P11587 // A_84_P82539 // A_84_P13852 // A_84_P162633 // A_84_P17379 // A_84_P11439 // A_84_P531425 // A_84_P23899 // A_84_P13675 // A_84_P18401 // A_8…
GO:0010035	P	response to inorganic substance	35	608	398	25596	1.1e-10	9.1e-09	// A_84_P20386 // A_84_P18845 // A_84_P21086 // A_84_P17446 // A_84_P10318 // A_84_P14407 // A_84_P15563 // A_84_P21525 // A_84_P15421 // A_84_P23658 // A_84_P21501 // A_84_P21184 // A_84_P189254 // A_84_P21769 // A_84_P11303 // A_84_P19231 // A_84_P12977 // A_84_P23846 // A_84_P22231 // A_84_P16304 // A_84_P13852 // A_84_P162633 // A_84_P23233 // A_84_P13423 // A_84_P11439 // A_84_P531425 // A_8…
GO:0009611	P	response to wounding	20	608	146	25596	4.8e-10	3.8e-08	// A_84_P287770 // A_84_P22337 // A_84_P12888 // A_84_P23692 // A_84_P13271 // A_84_P21769 // A_84_P21874 // A_84_P524680 // A_84_P12620 // A_84_P10171 // A_84_P186914 // A_84_P11483 // A_84_P14449 // A_84_P11342 // A_84_P14827 // A_84_P141439 // A_84_P15250 // A_84_P15803 // A_84_P13713 // A_84_P16121
GO:0006970	P	response to osmotic stress	33	608	404	25596	2.3e-09	1.7e-07	// A_84_P23692 // A_84_P141439 // A_84_P15646 // A_84_P15486 // A_84_P10318 // A_84_P18803 // A_84_P12888 // A_84_P18845 // A_84_P23658 // A_84_P21874 // A_84_P166453 // A_84_P19924 // A_84_P10949 // A_84_P16304 // A_84_P12012 // A_84_P21625 // A_84_P23852 // A_84_P22337 // A_84_P11303 // A_84_P275730 // A_84_P21219 // A_84_P14827 // A_84_P21525 // A_84_P714600 // A_84_P16040 // A_84_P12209 // A_…
GO:0009642	P	response to light intensity	14	608	74	25596	2.5e-09	1.8e-07	// A_84_P531425 // A_84_P21525 // A_84_P19231 // A_84_P23899 // A_84_P21874 // A_84_P23846 // A_84_P18401 // A_84_P13852 // A_84_P11342 // A_84_P18803 // A_84_P16040 // A_84_P11914 // A_84_P162633 // A_84_P11439
GO:0010876	P	lipid localization	8	608	18	25596	3.8e-09	2.6e-07	// A_84_P13448 // A_84_P583210 // A_84_P50790 // A_84_P16493 // A_84_P113182 // A_84_P19758 // A_84_P246705 // A_84_P302850
GO:0009605	P	response to external stimulus	27	608	303	25596	9.4e-09	6.1e-07	// A_84_P14449 // A_84_P23692 // A_84_P21769 // A_84_P17268 // A_84_P16290 // A_84_P15250 // A_84_P17859 // A_84_P12888 // A_84_P12620 // A_84_P21874 // A_84_P291304 // A_84_P13713 // A_84_P22337 // A_84_P524680 // A_84_P186914 // A_84_P16121 // A_84_P11342 // A_84_P23233 // A_84_P11698 // A_84_P287770 // A_84_P10171 // A_84_P17446 // A_84_P11483 // A_84_P13271 // A_84_P14827 // A_84_P141439 // A…
GO:0006972	P	hyperosmotic response	10	608	51	25596	3.2e-07	2e-05	// A_84_P12209 // A_84_P21219 // A_84_P12888 // A_84_P22571 // A_84_P15486 // A_84_P21525 // A_84_P714600 // A_84_P11587 // A_84_P141439 // A_84_P14587
GO:0009631	P	cold acclimation	7	608	21	25596	3.9e-07	2.3e-05	// A_84_P23852 // A_84_P15109 // A_84_P18843 // A_84_P16290 // A_84_P291304 // A_84_P10874 // A_84_P10384
GO:0042538	P	hyperosmotic salinity response	9	608	42	25596	5.6e-07	3.2e-05	// A_84_P12209 // A_84_P21219 // A_84_P12888 // A_84_P22571 // A_84_P15486 // A_84_P714600 // A_84_P11587 // A_84_P141439 // A_84_P14587
GO:0009791	P	post-embryonic development	33	608	523	25596	9e-07	5e-05	// A_84_P14711 // A_84_P286120 // A_84_P11727 // A_84_P11342 // A_84_P93389 // A_84_P16776 // A_84_P573423 // A_84_P128641 // A_84_P18193 // A_84_P14274 // A_84_P10042 // A_84_P15563 // A_84_P12451 // A_84_P187174 // A_84_P21041 // A_84_P19392 // A_84_P10637 // A_84_P19438 // A_84_P18221 // A_84_P17175 // A_84_P21623 // A_84_P18714 // A_84_P12977 // A_84_P21219 // A_84_P193424 // A_84_P20786 // A…
GO:0016054	P	organic acid catabolic process	12	608	88	25596	1.4e-06	7e-05	// A_84_P23968 // A_84_P17045 // A_84_P12315 // A_84_P21745 // A_84_P17446 // A_84_P12143 // A_84_P23918 // A_84_P11686 // A_84_P12931 // A_84_P14109 // A_84_P15803 // A_84_P22507
GO:0046395	P	carboxylic acid catabolic process	12	608	88	25596	1.4e-06	7e-05	// A_84_P23968 // A_84_P17045 // A_84_P12315 // A_84_P21745 // A_84_P17446 // A_84_P12143 // A_84_P23918 // A_84_P11686 // A_84_P12931 // A_84_P14109 // A_84_P15803 // A_84_P22507
GO:0009651	P	response to salt stress	26	608	373	25596	2e-06	9.8e-05	// A_84_P141439 // A_84_P15646 // A_84_P15486 // A_84_P10318 // A_84_P12888 // A_84_P18845 // A_84_P23658 // A_84_P21874 // A_84_P166453 // A_84_P19924 // A_84_P10949 // A_84_P16304 // A_84_P12012 // A_84_P21625 // A_84_P22337 // A_84_P275730 // A_84_P21219 // A_84_P11587 // A_84_P714600 // A_84_P16040 // A_84_P12209 // A_84_P255380 // A_84_P22571 // A_84_P14827 // A_84_P21026 // A_84_P14587
GO:0009269	P	response to desiccation	6	608	20	25596	5.4e-06	0.00026	// A_84_P22571 // A_84_P53000 // A_84_P19924 // A_84_P11342 // A_84_P11587 // A_84_P21026
GO:0006470	P	protein amino acid dephosphorylation	9	608	63	25596	1.9e-05	0.00087	// A_84_P584249 // A_84_P11981 // A_84_P12440 // A_84_P23571 // A_84_P22954 // A_84_P14488 // A_84_P13548 // A_84_P18573 // A_84_P18803
GO:0019748	P	secondary metabolic process	26	608	425	25596	1.9e-05	0.00087	// A_84_P286120 // A_84_P23692 // A_84_P21769 // A_84_P14441 // A_84_P11264 // A_84_P15627 // A_84_P12920 // A_84_P14560 // A_84_P14407 // A_84_P17974 // A_84_P21833 // A_84_P12620 // A_84_P15935 // A_84_P18522 // A_84_P19058 // A_84_P11045 // A_84_P137719 // A_84_P20174 // A_84_P21745 // A_84_P20835 // A_84_P22736 // A_84_P14682 // A_84_P12143 // A_84_P15382 // A_84_P10582 // A_84_P14587
GO:0009416	P	response to light stimulus	27	608	453	25596	2.1e-05	0.00094	// A_84_P286120 // A_84_P23852 // A_84_P19166 // A_84_P18803 // A_84_P21525 // A_84_P62840 // A_84_P21874 // A_84_P21501 // A_84_P19231 // A_84_P21745 // A_84_P23846 // A_84_P22020 // A_84_P13852 // A_84_P11342 // A_84_P162633 // A_84_P16040 // A_84_P11439 // A_84_P531425 // A_84_P23899 // A_84_P13757 // A_84_P10151 // A_84_P590512 // A_84_P12143 // A_84_P18401 // A_84_P20321 // A_84_P10582 // A_…
GO:0009314	P	response to radiation	27	608	466	25596	3.5e-05	0.0015	// A_84_P286120 // A_84_P23852 // A_84_P19166 // A_84_P18803 // A_84_P21525 // A_84_P62840 // A_84_P21874 // A_84_P21501 // A_84_P19231 // A_84_P21745 // A_84_P23846 // A_84_P22020 // A_84_P13852 // A_84_P11342 // A_84_P162633 // A_84_P16040 // A_84_P11439 // A_84_P531425 // A_84_P23899 // A_84_P13757 // A_84_P10151 // A_84_P590512 // A_84_P12143 // A_84_P18401 // A_84_P20321 // A_84_P10582 // A_…
GO:0010154	P	fruit development	26	608	463	25596	7.9e-05	0.0033	// A_84_P14711 // A_84_P286120 // A_84_P11727 // A_84_P11342 // A_84_P16776 // A_84_P17446 // A_84_P573423 // A_84_P21041 // A_84_P14274 // A_84_P10042 // A_84_P15563 // A_84_P12451 // A_84_P187174 // A_84_P19392 // A_84_P10637 // A_84_P19438 // A_84_P18221 // A_84_P17175 // A_84_P21623 // A_84_P21219 // A_84_P18193 // A_84_P714600 // A_84_P16865 // A_84_P17286 // A_84_P22906 // A_84_P14827
GO:0009753	P	response to jasmonic acid stimulus	13	608	153	25596	9e-05	0.0037	// A_84_P14449 // A_84_P21769 // A_84_P12888 // A_84_P193424 // A_84_P10949 // A_84_P524680 // A_84_P16777 // A_84_P17268 // A_84_P16304 // A_84_P11483 // A_84_P141439 // A_84_P14827 // A_84_P10318
GO:0016311	P	dephosphorylation	9	608	77	25596	9.5e-05	0.0037	// A_84_P584249 // A_84_P11981 // A_84_P12440 // A_84_P23571 // A_84_P22954 // A_84_P14488 // A_84_P13548 // A_84_P18573 // A_84_P18803
GO:0044242	P	cellular lipid catabolic process	8	608	63	25596	0.00013	0.0049	// A_84_P199394 // A_84_P21745 // A_84_P12143 // A_84_P23918 // A_84_P14109 // A_84_P15803 // A_84_P22507 // A_84_P11698
GO:0005985	P	sucrose metabolic process	6	608	34	25596	0.00014	0.0052	// A_84_P16852 // A_84_P16611 // A_84_P16501 // A_84_P11303 // A_84_P14828 // A_84_P21709
GO:0009809	P	lignin biosynthetic process	6	608	36	25596	0.00019	0.0071	// A_84_P19058 // A_84_P11045 // A_84_P22736 // A_84_P20835 // A_84_P12920 // A_84_P14407
GO:0048316	P	seed development	24	608	445	25596	0.00026	0.0092	// A_84_P14711 // A_84_P286120 // A_84_P11727 // A_84_P11342 // A_84_P16776 // A_84_P573423 // A_84_P21041 // A_84_P14274 // A_84_P10042 // A_84_P15563 // A_84_P12451 // A_84_P187174 // A_84_P19392 // A_84_P10637 // A_84_P18221 // A_84_P17175 // A_84_P21623 // A_84_P21219 // A_84_P18193 // A_84_P714600 // A_84_P16865 // A_84_P17286 // A_84_P22906 // A_84_P14827
GO:0009790	P	embryonic development	23	608	419	25596	0.00026	0.0092	// A_84_P14711 // A_84_P11727 // A_84_P714600 // A_84_P16776 // A_84_P573423 // A_84_P21041 // A_84_P14274 // A_84_P10042 // A_84_P15563 // A_84_P12451 // A_84_P187174 // A_84_P19392 // A_84_P18221 // A_84_P17175 // A_84_P14854 // A_84_P21219 // A_84_P18193 // A_84_P11342 // A_84_P23233 // A_84_P16865 // A_84_P17286 // A_84_P22906 // A_84_P14827
GO:0009699	P	phenylpropanoid biosynthetic process	11	608	129	25596	0.00029	0.01	// A_84_P18522 // A_84_P19058 // A_84_P11045 // A_84_P22736 // A_84_P21833 // A_84_P20835 // A_84_P12620 // A_84_P12920 // A_84_P23692 // A_84_P10582 // A_84_P14407
GO:0016042	P	lipid catabolic process	8	608	74	25596	0.00039	0.013	// A_84_P199394 // A_84_P21745 // A_84_P12143 // A_84_P23918 // A_84_P14109 // A_84_P15803 // A_84_P22507 // A_84_P11698
GO:0009793	P	embryonic development ending in seed dormancy	21	608	378	25596	0.0004	0.013	// A_84_P16865 // A_84_P12451 // A_84_P187174 // A_84_P11727 // A_84_P21219 // A_84_P21041 // A_84_P11342 // A_84_P16776 // A_84_P17286 // A_84_P14827 // A_84_P17175 // A_84_P22906 // A_84_P19392 // A_84_P573423 // A_84_P714600 // A_84_P18221 // A_84_P18193 // A_84_P14274 // A_84_P10042 // A_84_P14711 // A_84_P15563
GO:0009063	P	cellular amino acid catabolic process	6	608	46	25596	0.00076	0.024	// A_84_P23968 // A_84_P17045 // A_84_P12315 // A_84_P11686 // A_84_P12931 // A_84_P17446
GO:0009310	P	amine catabolic process	6	608	48	25596	0.00096	0.03	// A_84_P23968 // A_84_P17045 // A_84_P12315 // A_84_P11686 // A_84_P12931 // A_84_P17446
GO:0009738	P	abscisic acid mediated signaling pathway	7	608	66	25596	0.001	0.031	// A_84_P275730 // A_84_P132025 // A_84_P10737 // A_84_P18573 // A_84_P21625 // A_84_P10659 // A_84_P18803
GO:0044248	P	cellular catabolic process	31	608	698	25596	0.001	0.031	// A_84_P199394 // A_84_P17045 // A_84_P14441 // A_84_P11264 // A_84_P16501 // A_84_P12143 // A_84_P17446 // A_84_P13022 // A_84_P22507 // A_84_P155665 // A_84_P12315 // A_84_P10753 // A_84_P17854 // A_84_P19438 // A_84_P15935 // A_84_P23968 // A_84_P21489 // A_84_P21745 // A_84_P23123 // A_84_P12931 // A_84_P14109 // A_84_P11698 // A_84_P15519 // A_84_P599554 // A_84_P268920 // A_84_P15803 // A_…
GO:0003006	P	reproductive developmental process	33	608	763	25596	0.0011	0.033	// A_84_P14711 // A_84_P286120 // A_84_P11727 // A_84_P11342 // A_84_P16378 // A_84_P16776 // A_84_P17446 // A_84_P573423 // A_84_P17365 // A_84_P18193 // A_84_P14274 // A_84_P10042 // A_84_P15563 // A_84_P12451 // A_84_P187174 // A_84_P21041 // A_84_P19392 // A_84_P10637 // A_84_P19438 // A_84_P18221 // A_84_P17175 // A_84_P21623 // A_84_P18714 // A_84_P12977 // A_84_P21219 // A_84_P193424 // A_…
GO:0016137	P	glycoside metabolic process	9	608	110	25596	0.0013	0.039	// A_84_P17974 // A_84_P16852 // A_84_P14749 // A_84_P16611 // A_84_P16501 // A_84_P11303 // A_84_P21709 // A_84_P14828 // A_84_P15935
GO:0042398	P	cellular amino acid derivative biosynthetic process	13	608	205	25596	0.0015	0.04	// A_84_P18522 // A_84_P19058 // A_84_P11045 // A_84_P22736 // A_84_P21833 // A_84_P20835 // A_84_P12620 // A_84_P12920 // A_84_P12287 // A_84_P14827 // A_84_P23692 // A_84_P10582 // A_84_P14407
GO:0034641	P	cellular nitrogen compound metabolic process	21	608	419	25596	0.0015	0.04	// A_84_P23968 // A_84_P10399 // A_84_P12888 // A_84_P62840 // A_84_P14682 // A_84_P12315 // A_84_P15382 // A_84_P14226 // A_84_P17446 // A_84_P15627 // A_84_P14560 // A_84_P14827 // A_84_P11686 // A_84_P12497 // A_84_P12931 // A_84_P18347 // A_84_P19438 // A_84_P11587 // A_84_P10582 // A_84_P12287 // A_84_P17045
GO:0009808	P	lignin metabolic process	6	608	52	25596	0.0015	0.04	// A_84_P19058 // A_84_P11045 // A_84_P22736 // A_84_P20835 // A_84_P12920 // A_84_P14407
GO:0019438	P	aromatic compound biosynthetic process	13	608	209	25596	0.0017	0.047	// A_84_P18522 // A_84_P19058 // A_84_P11045 // A_84_P22736 // A_84_P21833 // A_84_P20835 // A_84_P12620 // A_84_P12920 // A_84_P14560 // A_84_P23692 // A_84_P10582 // A_84_P15382 // A_84_P14407
GO:0016491	F	oxidoreductase activity	60	608	1436	25596	5.4e-05	0.015	// A_84_P15781 // A_84_P14449 // A_84_P15826 // A_84_P12788 // A_84_P21732 // A_84_P19058 // A_84_P16626 // A_84_P286120 // A_84_P21132 // A_84_P12920 // A_84_P14560 // A_84_P17227 // A_84_P17365 // A_84_P14407 // A_84_P14118 // A_84_P11781 // A_84_P17974 // A_84_P12190 // A_84_P21833 // A_84_P15421 // A_84_P23658 // A_84_P20213 // A_84_P19924 // A_84_P10773 // A_84_P19438 // A_84_P17676 // A_84_…
GO:0004722	F	protein serine/threonine phosphatase activity	14	608	157	25596	2.9e-05	0.015	// A_84_P584249 // A_84_P11981 // A_84_P23992 // A_84_P23571 // A_84_P11248 // A_84_P22954 // A_84_P14488 // A_84_P13548 // A_84_P12440 // A_84_P21184 // A_84_P18573 // A_84_P10737 // A_84_P21623 // A_84_P18803
GO:0008483	F	transaminase activity	7	608	52	25596	0.00023	0.033	// A_84_P21225 // A_84_P23968 // A_84_P12888 // A_84_P14226 // A_84_P17446 // A_84_P19631 // A_84_P12638
GO:0046527	F	glucosyltransferase activity	10	608	109	25596	0.0003	0.033	// A_84_P11303 // A_84_P16611 // A_84_P19166 // A_84_P13181 // A_84_P551163 // A_84_P12497 // A_84_P19923 // A_84_P107472 // A_84_P17520 // A_84_P21022
GO:0016769	F	transferase activity, transferring nitrogenous groups	7	608	54	25596	0.00029	0.033	// A_84_P21225 // A_84_P23968 // A_84_P12888 // A_84_P14226 // A_84_P17446 // A_84_P19631 // A_84_P12638
GO:0004721	F	phosphoprotein phosphatase activity	14	608	199	25596	0.00036	0.033	// A_84_P584249 // A_84_P11981 // A_84_P23992 // A_84_P23571 // A_84_P11248 // A_84_P22954 // A_84_P14488 // A_84_P13548 // A_84_P12440 // A_84_P21184 // A_84_P18573 // A_84_P10737 // A_84_P21623 // A_84_P18803
GO:0016903	F	oxidoreductase activity, acting on the aldehyde or oxo group of donors	7	608	60	25596	0.00056	0.045	// A_84_P20174 // A_84_P20835 // A_84_P12920 // A_84_P19924 // A_84_P17152 // A_84_P11587 // A_84_P14407
GO:0042578	F	phosphoric ester hydrolase activity	20	608	365	25596	0.00064	0.045	// A_84_P584249 // A_84_P11981 // A_84_P23992 // A_84_P24136 // A_84_P23571 // A_84_P141439 // A_84_P11248 // A_84_P22954 // A_84_P14488 // A_84_P13548 // A_84_P14749 // A_84_P176634 // A_84_P92299 // A_84_P21184 // A_84_P18573 // A_84_P12440 // A_84_P10737 // A_84_P21623 // A_84_P18803 // A_84_P11698
GO:0016757	F	transferase activity, transferring glycosyl groups	24	608	490	25596	0.00098	0.049	// A_84_P294564 // A_84_P16352 // A_84_P293284 // A_84_P19166 // A_84_P13181 // A_84_P107472 // A_84_P16852 // A_84_P21058 // A_84_P12497 // A_84_P19923 // A_84_P280890 // A_84_P11303 // A_84_P23149 // A_84_P524541 // A_84_P16611 // A_84_P23846 // A_84_P17520 // A_84_P551163 // A_84_P16901 // A_84_P60140 // A_84_P74014 // A_84_P20598 // A_84_P17859 // A_84_P21022
GO:0008194	F	UDP-glycosyltransferase activity	13	608	192	25596	0.00081	0.049	// A_84_P74014 // A_84_P16352 // A_84_P11303 // A_84_P23149 // A_84_P16611 // A_84_P293284 // A_84_P19166 // A_84_P21058 // A_84_P12497 // A_84_P19923 // A_84_P107472 // A_84_P21022 // A_84_P60140
GO:0016758	F	transferase activity, transferring hexosyl groups	17	608	296	25596	0.00094	0.049	// A_84_P74014 // A_84_P16352 // A_84_P16852 // A_84_P16611 // A_84_P23846 // A_84_P17859 // A_84_P19166 // A_84_P13181 // A_84_P551163 // A_84_P21058 // A_84_P12497 // A_84_P19923 // A_84_P107472 // A_84_P17520 // A_84_P11303 // A_84_P21022 // A_84_P60140
GO:0016791	F	phosphatase activity	17	608	302	25596	0.0012	0.05	// A_84_P584249 // A_84_P11981 // A_84_P23992 // A_84_P23571 // A_84_P11248 // A_84_P22954 // A_84_P14488 // A_84_P13548 // A_84_P14749 // A_84_P21184 // A_84_P92299 // A_84_P141439 // A_84_P18573 // A_84_P12440 // A_84_P10737 // A_84_P21623 // A_84_P18803
GO:0035251	F	UDP-glucosyltransferase activity	7	608	67	25596	0.0011	0.05	// A_84_P11303 // A_84_P16611 // A_84_P19166 // A_84_P12497 // A_84_P19923 // A_84_P107472 // A_84_P21022
GO:0008287	C	protein serine/threonine phosphatase complex	9	608	58	25596	9.5e-06	0.0024	// A_84_P22954 // A_84_P12440 // A_84_P23571 // A_84_P14488 // A_84_P13548 // A_84_P21623 // A_84_P10737 // A_84_P18573 // A_84_P18803

## Sheet: supplemental Table S3
Supporting Information Table S3 Comparison of osmotic stress related gene expression in wild-type plants (Col-WT), wrky54wrky70, sid2-1 and wrky54wrky70sid2-1 triple mutant under 15% PEG treatment during one day. The expression level in Col-WT without any treatment was used as control. The black rectangular included the gene expression level in treated sid2-1 single and wrky54wrky70sid2-1 triple …
AGILENT_ID	Description	AGI number	log2FC	P-Value	log2FC	P-Value	log2FC	P-Value	log2FC	P-Value
			Col-WT-1d VS Col-WT-ctrl		wrky54wrky70-1d VS Col-WT-ctrl		sid2-1-1d VS Col-WT-ctrl		wrky54wrky70sid2-1-1d VS Col-WT-ctrl
A_84_P255380	Unknown protein	AT1G16850	5.60883	6.84771e-06	2.0939	0.0025725	4.63804	9.13798e-07	3.50956	0.00202583
A_84_P13852	Heat shock protein 21 (HSP21)	AT4G27670	5.08637	4.42657e-07	2.01233	0.0019914	4.09307	9.60915e-08	2.12712	0.00338487
A_84_P19363	Heat shock protein 17,4 (ATHSP17,4)	AT3G46230	5.06594	3.91088e-06	2.65339	0.000292702	4.65913	1.79066e-06	3.3848	0.000123445
A_84_P10874	Low temperature-induced 30 (LTI30)	AT3G50970	5.00934	0.000276205	2.07559	0.00738108	4.78898	7.32662e-05	3.32036	0.00191149
A_84_P21625	Responsive to dessication 29B (LTI65/RD29B)	AT5G52300	4.95912	1.38339e-05	2.36866	0.00431969	4.86533	2.26695e-05	4.309	0.000104393
A_84_P19758	Lipid transfer protein 4 (LTP4)	AT5G59310	4.66686	3.95594e-06	2.86865	0.000104835	4.39346	3.15183e-06	3.757	0.000712898
A_84_P21525	Heat shock protein 17,6A (HSP17,6A)	AT5G12030	4.55414	4.06221e-07	2.33219	0.00017509	3.47184	9.78299e-07	2.29989	4.25163e-05
A_84_P18335	ABA-responsive protein	AT3G02480	4.25083	0.000313885	2.12749	0.00148247	4.10298	9.1848e-05	3.28234	0.00289942
A_84_P20579	Heat shock protein (HSP17,6II)	AT5G12020	4.2352	1.71937e-08	1.88588	1.89086e-06	2.95404	5.80248e-06	1.9384	2.9048e-05
A_84_P11248	Protein phosphatase 2C (PP2C)	AT5G59220	4.09089	5.96324e-08	2.85802	1.73925e-06	3.70983	1.15041e-07	3.02334	7.44667e-06
A_84_P14587	Nine-cis-epoxycarotenoid dioxygenase3 ( NCED3)	AT3G14440	4.09283	4.63205e-07	2.43904	3.49476e-06	3.23999	1.75507e-07	2.75643	6.65503e-05
A_84_P813591	Alcohol dehydrogenase 1 (ADH1)	AT1G77120	3.8944	3.83755e-06	1.62999	6.01757e-05	3.12323	2.05868e-07	2.17295	0.00126418
A_84_P597426	Heat-stress-associated 32(HSA32)	AT4G21320	3.79743	2.33523e-07	0.826195	0.00346118	3.36396	9.49627e-08	2.58215	5.79236e-05
A_84_P12209	ABAand stress-inducible protein (ATHVA22B)	AT5G62490	3.56878	2.29233e-06	2.18169	1.53296e-05	3.19976	8.70068e-07	3.17934	4.81879e-05
A_84_P811915	Responsive to ABA 18 (RAB18)	AT5G66400	3.56994	4.86432e-07	1.08702	0.051244	3.40842	1.90133e-06	2.51986	0.00303296
A_84_P12012	SNF1-related protein kinase 2,7 (SNRK2-7)	AT4G40010	3.49804	1.02591e-07	2.22165	2.4932e-06	2.95815	2.24774e-07	2.74524	1.72215e-06
A_84_P17859	Cell wall-modifying enzyme/hydrolase protein 22 (TCH4)	AT5G57560	3.32754	7.37037e-06	1.78097	0.000398703	4.09322	1.00688e-06	3.35984	9.23787e-05
A_84_P833665	S2P-like putative metalloprotease (ATEGY3)	AT1G17870	3.29347	3.87038e-07	1.03732	0.00203128	3.1979	9.85451e-06	2.95014	0.000230991
A_84_P19166	UDP-glycosyltransferase (UGT73C1)	At2G36750	3.24016	1.56071e-07	1.5679	8.40668e-06	2.75886	4.05435e-07	1.98969	0.000750953
A_84_P813784	Delta1-pyrroline-5-carboxylate synthase 1 (P5CS1)	AT2G39800	3.17886	0.000337955	2.30105	0.00161741	3.38857	0.000106561	3.22698	0.000405019
A_84_P14854	Drought-induced protein (ATDI21)	AT4G15910	3.1261	5.95704e-07	0.816505	0.00319563	2.46801	3.71827e-06	1.4707	0.000253289
A_84_P23852	Cold-regulated 15A (COR15A)	AT2G42540	3.08962	1.95614e-05	0.750565	0.0115304	2.80319	1.18824e-06	2.02415	0.00190115
A_84_P12765	Dehydrin xero1 (XERO1)	AT3G50980	2.94358	2.54202e-05	0.725115	0.0349847	2.26255	1.3925e-06	1.87678	0.00168815
A_84_P10384	Cold regulated 47 (COR47)	AT1G20440	2.90551	2.08432e-05	1.03799	0.00588635	2.57604	2.77522e-05	1.96659	0.00453441
A_84_P22571	Low temperature-induced 78 (LTI78)	AT5G52310	2.81293	8.86355e-06	0.905092	0.0100216	2.2605	1.24344e-05	1.72016	0.000356403
A_84_P10659	Homeobox protein 12 (ATHB-7)	AT2G46680	2.788	1.57948e-06	1.78758	5.36479e-05	2.57745	1.2716e-06	2.16716	0.000873122
A_84_P18401	Heat shock protein 70	AT3G12580	2.79415	1.22791e-06	0.642941	0.00482141	2.10124	2.36352e-05	1.39266	0.00318109
A_84_P18845	MYB family transcription factor (MYB112)	At1G48000	2.721	4.28589e-07	1.83578	1.91258e-05	2.29748	2.92936e-06	1.43782	6.24887e-05
A_84_P22020	Beta-ketoacyl-CoA synthase family protein (KCS3)	AT1G07720	2.64584	3.74152e-06	1.12617	0.000310128	2.12032	2.1751e-06	1.65085	0.00163699
A_84_P10151	Beta-ketoacyl-CoA synthase family protein (KCS19)	AT5G04530	2.64715	4.99796e-07	1.36319	6.56477e-05	2.77873	3.93597e-07	2.48269	3.52246e-06
A_84_P11961	Responsive to dessication 26 (RD26)	AT4G27410	2.57491	8.90601e-07	1.44274	8.14623e-05	2.4554	9.50329e-07	1.91351	0.000833757
A_84_P23992	Protein phosphatase 2C (PP2C)	AT3G05640	2.4742	6.25793e-07	1.60366	4.06007e-05	2.58815	8.05476e-07	2.4243	1.00557e-06
A_84_P11342	Late embryogenesis abundant 14 (LEA14)	AT1G01470	2.40927	5.18563e-05	1.03097	8.06132e-05	2.34739	3.04608e-05	1.77322	0.000418163
A_84_P14827	Arginine decarboxylase 2 (ADC2)	AT4G34710	2.39787	1.70969e-06	1.74665	1.02836e-05	2.18401	3.40141e-06	1.76571	0.0011636
A_84_P10469	CCAAT-binding transcription factor (CBF-B/NF-YA)	AT1G54160	2.35996	5.25394e-07	0.448806	0.0117658	1.62699	8.3269e-06	1.09571	0.00351844
A_84_P21874	Salt tolerance finger protein (STZ)	AT1G27730	2.34593	1.45103e-05	1.8383	3.83779e-05	2.08129	4.17052e-06	1.60449	0.00112205
A_84_P117182	Rare-cold-inducible 2B protein (RCI2B)	AT3G05890	2.33064	2.40759e-05	0.491418	0.0242816	2.16517	9.96668e-05	1.56062	0.000346208
A_84_P15486	Rare-cold-inducible 2A protein (RCI2A)	AT3G05880	2.32365	1.10449e-06	0.400496	0.0149638	2.10885	0.000407852	1.6026	0.000253884
A_84_P62840	Early light-inducible protein 2 (ELIP2)	AT4G14690	2.30595	1.56005e-06	1.36645	4.98448e-05	2.8549	2.68712e-06	1.71843	4.40411e-05
A_84_P11731	DNA binding / transcription coactivator (ATMBF1C/MBF1C)	AT3G24500	2.2705	1.12115e-05	0.798246	0.000594545	1.18749	0.00373195	0.657116	0.00904705
A_84_P10555	Heat shock protein (HSP17,6C-CI)	AT1G53540	2.26079	1.99594e-05	1.70906	8.92656e-05	1.88688	0.000100538	0.954181	0.00230309
A_84_P18803	ABA insensitive 2 (ABI2)	AT5G57050	2.21874	1.19262e-06	1.095	0.0011383	1.74885	2.13359e-05	1.42682	0.000584558
A_84_P810688	Cold and ABA inducible protein KIN1	AT5G15960	2.2	0.000104916	0.524103	0.013524	1.92157	1.98261e-05	1.19551	0.029014
A_84_P10949	MYB domain protein 74 (AtMYB74)	AT4G05100	2.14287	1.9783e-06	1.81379	1.07329e-05	2.00771	2.63224e-06	1.82485	1.63435e-05
A_84_P22572	Heat shock protein (HSP81-1)	AT5G52640	2.04754	4.77267e-06	1.6156	5.93435e-05	1.35153	4.25581e-05	0.672282	0.00610267
A_84_P275730	ABI five binding protein 4 (TMAC2/AFP4)	AT3G02140	2.00653	2.6735e-06	1.80748	1.91079e-05	1.70689	9.61263e-06	1.66902	0.000402619
A_84_P15646	Homeobox protein 12, transcription factor (ATHB-12)	AT3G61890	1.93698	1.47417e-06	0.820916	0.000332769	1.60628	0.000120845	1.11981	0.00236099
A_84_P53000	Responsive to dessication 2 (RD2)	AT2G21620	1.86827	7.37412e-06	0.833407	0.00134478	1.5751	7.12553e-05	1.22612	0.00134925
A_84_P16040	Early-responsive to dehydration 7 (ERD7)	AT2G17840	1.83814	9.07691e-06	0.58544	0.00253362	1.44637	2.12338e-05	1.41758	9.47043e-05
A_84_P18269	Dehydrin lea (LEA)	AT2G21490	1.7868	0.000529895	0.741098	0.00197287	1.62421	7.13299e-05	1.26028	0.000608783
A_84_P11439	Heat shock protein-like (HSP26,5-P)	AT1G52560	1.78547	3.01039e-06	0.352171	0.0246314	1.27274	0.000106072	0.658912	0.00411517
A_84_P24127	Universal stress family protein	AT3G53990	1.74834	3.18597e-06	0.909328	0.000211932	1.65328	0.000153791	1.04161	0.000358172
A_84_P10318	Myb domain protein 96(MYB96)	AT5G62470	1.72301	6.0982e-06	1.01415	0.000400142	1.54091	1.34214e-05	1.57538	0.000190153
A_84_P166453	Interferon-related developmental regulator family protein	AT1G27760	1.68044	2.77139e-06	0.589295	0.00146186	1.0002	0.000250844	0.588129	0.0295299
A_84_P13675	Calcium-dependent, membrane-binding protein ( ANNAT1)	AT1G35720	1.65289	1.83078e-05	0.480195	0.00758138	1.27999	0.000126664	0.859337	0.00149245
A_84_P18573	ABA insensitive 1 (ABI1)	AT4G26080	1.64124	4.52182e-06	1.11607	5.87137e-05	1.72867	2.98396e-05	1.57735	0.000159836
A_84_P13757	Phytochrome interacting factor3-like 2 protein (PIL2)	AT3G62090	1.64205	0.000695782	0.981955	0.00144195	1.48816	8.19814e-05	1.16765	0.00056394
A_84_P17787	Heat shock protein-like (HSP15,7-CI)	AT5G37670	1.64398	6.57181e-05	0.545733	0.00636698	1.15577	0.00272922	0.720313	0.00212773
A_84_P714600	Zinc-finger protein 2 (AZF2 )	AT3G19580	1.62703	0.00268003	1.38248	0.00355037	1.6437	0.00236194	1.46939	0.0198727

## Sheet: supplemental Table S4
Supporting Information Table S4 Genes downregulated by osmotic stress in wild type compared to those in wrky54wrky70 double mutant.
		Col_1dVSCol_ctrl_logFC	Col_1dVSCol_ctrl_P,Value	wrky54wrky70_1dVSCol_ctrl_logFC	wrky54wrky70_1dVSCol_ctrl_P,Value	wrky54wrky70sid2-1_1dVSCol_ctrl_logFC	wrky54wrky70sid2-1_1dVSCol_ctrl_P,Value
A_84_P20642	Arabidopsis thaliana alcohol dehydrogenase, putative (AT5G42250) mRNA, complete cds [NM_123590]	-2.61253	2.33191e-06	-1.84739	3.68592e-06	-2.49727	1.14006e-06
A_84_P563065	Arabidopsis thaliana unknown protein (AT1G30250) mRNA, complete cds [NM_102764]	-2.48969	3.39099e-06	-1.76714	0.000159304	-1.31182	0.000505731
A_84_P21370	Arabidopsis thaliana CYP706A6 (cytochrome P450, family 706, subfamily A, polypeptide 6); oxygen binding (CYP706A6) mRNA, complete cds [NM_117302]	-2.48245	5.07154e-05	-1.85111	1.07538e-05	-1.5744	0.000319618
A_84_P22367	Arabidopsis thaliana zinc finger (C3HC4-type RING finger) family protein (AT4G28270) mRNA, complete cds [NM_118967]	-2.34557	3.45314e-06	-1.49695	5.44725e-05	-1.87687	2.00719e-05
A_84_P21901	Arabidopsis thaliana glutaredoxin family protein (AT1G06830) mRNA, complete cds [NM_100560]	-2.32941	3.16752e-05	-1.61681	5.11048e-06	-1.86198	0.000298353
A_84_P787140	Arabidopsis thaliana ATFRO6/FRO6 (FERRIC REDUCTION OXIDASE 6); ferric-chelate reductase/ oxidoreductase (ATFRO6/FRO6) mRNA, complete cds [NM_124351]	-2.26045	5.1841e-06	-1.29098	3.62883e-05	-1.46015	2.05101e-05
A_84_P844482	Arabidopsis thaliana ACD6 (ACCELERATED CELL DEATH 6); protein binding (ACD6) mRNA, complete cds [NM_117519]	-2.22662	0.000909793	-0.576333	0.0413496	-3.59214	6.95529e-05
A_84_P230529	Arabidopsis thaliana fructose-bisphosphate aldolase, putative (AT4G26530) mRNA, complete cds [NM_001036644]	-2.20964	3.51786e-06	-1.58912	6.66307e-06	-1.20145	0.00157388
A_84_P157715	Arabidopsis thaliana TIR (TOLL/INTERLEUKIN-1 RECEPTOR-LIKE); transmembrane receptor (TIR) mRNA, complete cds [NM_001084347]	-2.17325	9.43948e-06	-0.986573	9.74418e-05	-2.86049	1.28607e-06
A_84_P586938	Arabidopsis thaliana ATFRO7/FRO7 (FERRIC REDUCTION OXIDASE 7); ferric-chelate reductase/ oxidoreductase (ATFRO7/FRO7) mRNA, complete cds [NM_124352]	-2.17232	0.000885263	-1.33453	0.000312867	-1.39146	0.00316109
A_84_P13997	Arabidopsis thaliana ATCYSD2 (Arabidopsis thaliana cysteine synthase D2); cysteine synthase (ATCYSD2) mRNA, complete cds [NM_001036879]	-2.11382	1.43377e-06	-1.53142	9.29681e-06	-1.54531	3.97069e-05
A_84_P18001	Arabidopsis thaliana unknown protein (AT1G65500) mRNA, complete cds [NM_105224]	-2.08366	7.55194e-06	-0.788785	0.00112454	-2.10163	2.05669e-06
A_84_P19361	Arabidopsis thaliana receptor-like protein kinase, putative (AT3G45860) mRNA, complete cds [NM_114455]	-2.0598	0.000118309	-0.280164	0.0465878	-3.0623	5.2029e-06
A_84_P264940	Arabidopsis thaliana ankyrin repeat family protein (AT4G05040) mRNA, complete cds [NM_116743]	-2.05306	0.000311692	-0.827982	0.001047	-3.13141	0.000105334
A_84_P19143	Arabidopsis thaliana unknown protein (AT1G21050) mRNA, complete cds [NM_101958]	-2.01234	1.5291e-06	-1.00547	0.00200622	-1.82911	5.05456e-06
A_84_P18778	Arabidopsis thaliana AAP6 (AMINO ACID PERMEASE 6); amino acid transmembrane transporter (AAP6) mRNA, complete cds [NM_124341]	-1.99736	1.33649e-05	-1.20756	0.000186506	-1.96079	0.000101843
A_84_P23698	Arabidopsis thaliana gibberellin-responsive protein, putative (AT1G22690) mRNA, complete cds [NM_102116]	-1.98922	0.000116673	-1.48603	0.000366892	-1.74202	0.000482045
A_84_P220018	Arabidopsis thaliana ATDFD (A, THALIANA DHFS-FPGS HOMOLOG D); tetrahydrofolylpolyglutamate synthase (ATDFD) mRNA, complete cds [NM_115421]	-1.95751	1.15132e-05	-1.3835	0.00040078	-1.43589	0.000154569
A_84_P255500	Arabidopsis thaliana calcium-binding EF hand family protein (AT5G54130) mRNA, complete cds [NM_001125961]	-1.94713	8.36113e-05	-1.08903	0.000335398	-1.49678	0.000134892
A_84_P22683	Arabidopsis thaliana ANAC059/ATNAC3 (Arabidopsis NAC domain containing protein 59); protein heterodimerization/ transcription factor (ANAC059/ATNAC3) mRNA, complete cds [NM_113825]	-1.8948	2.65482e-06	-1.10969	0.000248828	-1.30922	0.000292646
A_84_P22294	Arabidopsis thaliana protein kinase family protein (AT4G04570) mRNA, complete cds [NM_116695]	-1.89154	2.00741e-05	0.782989	0.000474706	-1.32415	0.000908157
A_84_P827683	Arabidopsis thaliana unknown protein (AT1G65510) mRNA, complete cds [NM_105225]	-1.87642	1.44185e-06	-1.44303	0.000114862	-1.80694	8.00268e-06
A_84_P258110	Arabidopsis thaliana ARK2 (Arabidopsis Receptor Kinase 2); kinase (ARK2) mRNA, complete cds [NM_105253]	-1.86349	1.46985e-06	-1.26976	5.16328e-05	-2.20205	8.1913e-06
A_84_P10969	Arabidopsis thaliana PME1; pectinesterase inhibitor (PME1) mRNA, complete cds [NM_117309]	-1.84497	1.38003e-05	-1.10413	0.000598585	-0.999798	0.000779665
A_84_P235073	Arabidopsis thaliana zinc finger (B-box type) family protein (AT1G73870) mRNA, complete cds [NM_106047]	-1.81305	6.83476e-06	-1.3068	6.47229e-05	-1.49654	2.47947e-05
A_84_P20452	Arabidopsis thaliana protein kinase (AT4G23260) mRNA, complete cds [NM_118455]	-1.81301	8.88409e-06	0.148402	0.229596	-1.77744	9.27208e-06
A_84_P582090	Arabidopsis thaliana zinc finger (C3HC4-type RING finger) family protein (AT3G18773) mRNA, complete cds [NM_180279]	-1.79584	6.16124e-05	-0.334461	0.0758644	-0.424371	0.0398451
A_84_P22840	Arabidopsis thaliana RAV2 (REGULATOR OF THE ATPASE OF THE VACUOLAR MEMBRANE); DNA binding / transcription factor (RAV2) mRNA, complete cds [NM_105558]	-1.79398	0.00104502	-0.163503	0.276964	-0.37336	0.126283
A_84_P22425	Arabidopsis thaliana disease resistance protein-related (AT4G16880) mRNA, complete cds [NM_117791]	-1.79359	1.91828e-05	-0.939546	0.000260091	-1.13368	0.000144018
A_84_P17171	Arabidopsis thaliana myb family transcription factor (AT1G19510) mRNA, complete cds [NM_101808]	-1.7846	9.81459e-06	-1.42287	7.41576e-05	-1.58924	1.50231e-05
A_84_P565849	Arabidopsis thaliana unknown protein (AT1G78995) mRNA, complete cds [NM_106549]	-1.77906	5.98977e-06	-1.18211	0.00193269	-1.25886	0.000170119
A_84_P193394	Arabidopsis thaliana unknown protein (AT3G16670) mRNA, complete cds [NM_112540]	-1.77482	0.000413479	0.00901634	0.958766	-0.933426	0.0553769
A_84_P867471	Arabidopsis thaliana unknown protein (AT5G19240) mRNA, complete cds [NM_121929]	-1.77462	1.1164e-05	0.26499	0.206433	-1.77236	4.6811e-05
A_84_P19944	Arabidopsis thaliana disease resistance protein (TIR-NBS class), putative (AT1G72910) mRNA, complete cds [NM_105949]	-1.76229	3.20189e-05	-1.02094	0.000322622	-2.85313	2.35534e-05
A_84_P13235	Arabidopsis thaliana RAV1 (Related to ABI3/VP1 1); DNA binding / transcription factor (RAV1) mRNA, complete cds [NM_101197]	-1.75611	0.00306213	-0.15957	0.326246	-0.720492	0.00432146
A_84_P843083	Arabidopsis thaliana auxin efflux carrier family protein (AT1G76530) mRNA, complete cds [NM_106303]	-1.75344	3.24714e-05	-1.47729	3.17756e-05	-1.87449	5.66902e-06
A_84_P23488	Arabidopsis thaliana CYP706A3 (cytochrome P450, family 706, subfamily A, polypeptide 3); oxygen binding (CYP706A3) mRNA, complete cds [NM_123829]	-1.74253	5.24117e-05	-1.22599	0.00146601	-1.50956	6.31189e-05
A_84_P846989	Arabidopsis thaliana heat shock protein binding / unfolded protein binding (AT1G22630) mRNA, complete cds [NM_102110]	-1.73124	2.28527e-06	-1.31635	3.9123e-05	-1.4338	0.000776269
A_84_P843324	Arabidopsis thaliana unknown protein (AT5G08760) mRNA, complete cds [NM_001085080]	-1.7293	3.08112e-06	0.0261081	0.887176	-2.77803	0.000286245
A_84_P11749	Arabidopsis thaliana CYP71B24 (cytochrome P450, family 71, subfamily B, polypeptide 24); oxygen binding (CYP71B24) mRNA, complete cds [NM_113530]	-1.72646	1.9122e-05	-0.507747	0.0118298	-1.3151	3.68086e-05
A_84_P754435	Arabidopsis thaliana unknown protein (AT1G65486) mRNA, complete cds [NM_001124079]	-1.72425	9.13969e-06	-0.622739	0.0122809	-2.24919	0.000273141
A_84_P199214	Arabidopsis thaliana heat shock protein binding / unfolded protein binding (AT1G22630) mRNA, complete cds [NM_102110]	-1.72338	3.21435e-06	-1.22029	2.93778e-05	-1.33669	0.000318592
A_84_P18118	Arabidopsis thaliana nicotianamine synthase, putative (AT1G56430) mRNA, complete cds [NM_104521]	-1.72157	1.49124e-05	-0.800866	0.00178147	-0.857166	0.00760248
A_84_P586578	Arabidopsis thaliana PCC1 (PATHOGEN AND CIRCADIAN CONTROLLED 1) (PCC1) mRNA, complete cds [NM_113121]	-1.71103	0.1151	1.20552	0.00191167	0.403601	0.0671014
A_84_P764265	Arabidopsis thaliana protein kinase family protein (AT4G04570) mRNA, complete cds [NM_001084882]	-1.70578	0.000422059	0.633597	0.00167968	-1.19404	7.54361e-05
A_84_P126261	Arabidopsis thaliana unknown protein (AT4G21445) mRNA, complete cds [NM_148367]	-1.70232	2.70998e-06	-0.996031	7.4254e-05	-1.06043	0.0009468
A_84_P310353	Arabidopsis thaliana protein kinase-related (AT1G66940) mRNA, complete cds [NM_001036167]	-1.68101	4.71366e-06	-1.02161	0.000123012	-1.31292	0.000356473
A_84_P559896	Arabidopsis thaliana unknown protein (AT3G44450) mRNA, complete cds [NM_114313]	-1.67699	2.05764e-05	-1.3411	0.00100943	-1.97563	6.1579e-05
A_84_P12597	Arabidopsis thaliana LTP; lipid binding (LTP) mRNA, complete cds [NM_127067]	-1.67287	3.85331e-05	-1.46129	7.83239e-05	-1.52488	5.73278e-05
A_84_P13503	Arabidopsis thaliana CAT5 (CATIONIC AMINO ACID TRANSPORTER 5); cationic amino acid transmembrane transporter (CAT5) mRNA, complete cds [NM_129048]	-1.67225	1.25766e-05	-0.51042	0.0213503	-1.65125	5.83461e-05
A_84_P261020	Arabidopsis thaliana ATPAP16/PAP16 (purple acid phosphatase 16); acid phosphatase/ protein serine/threonine phosphatase (ATPAP16/PAP16) mRNA, complete cds [NM_111850]	-1.66844	1.2539e-05	-1.23445	0.00014681	-1.58917	4.97403e-05
A_84_P821416	Arabidopsis thaliana RAV2 (REGULATOR OF THE ATPASE OF THE VACUOLAR MEMBRANE); DNA binding / transcription factor (RAV2) mRNA, complete cds [NM_105558]	-1.65524	0.00124202	-0.228992	0.087067	-0.422629	0.0158091
A_84_P11714	Arabidopsis thaliana disease resistance protein (TIR-NBS class), putative (AT3G04210) mRNA, complete cds [NM_111292]	-1.64987	0.000188376	-0.195043	0.126441	-1.83789	6.76133e-05
A_84_P184164	Arabidopsis thaliana unknown protein (AT1G07090) mRNA, complete cds [NM_100583]	-1.64774	4.52238e-06	-0.931197	0.000368232	-1.63291	1.33165e-05
A_84_P795531	Arabidopsis thaliana mRNA for hypothetical protein, complete cds, clone: RAFL07-68-H12 [AK221530]	-1.64102	3.44662e-06	-1.52711	5.69808e-06	-1.68855	6.88131e-06
A_84_P528833	Arabidopsis thaliana unknown protein (AT3G16660) mRNA, complete cds [NM_112539]	-1.63959	3.85023e-05	-0.662274	0.0135306	-1.34229	0.000282726
A_84_P10120	Arabidopsis thaliana AP2 domain-containing transcription factor, putative (AT4G39780) mRNA, complete cds [NM_120141]	-1.63027	2.34501e-05	-0.790785	0.00121708	-1.37444	9.31553e-05
A_84_P244985	Arabidopsis thaliana nodulin MtN21 family protein (AT3G28080) mRNA, complete cds [NM_113726]	-1.61815	8.71199e-06	-1.26113	4.43535e-05	-1.52837	1.41478e-05
A_84_P105996	Arabidopsis thaliana S-adenosyl-L-methionine:carboxyl methyltransferase family protein (AT4G36470) mRNA, complete cds [NM_119810]	-1.61548	7.37942e-05	-1.53759	3.1381e-05	-1.65669	4.8848e-05
A_84_P12666	Arabidopsis thaliana ATNAC2 (Arabidopsis thaliana NAC domain containing protein 2); transcription factor (ATNAC2) mRNA, complete cds [NM_112419]	-1.61472	0.000135846	-1.27639	6.6256e-05	-1.66943	0.000192352
A_84_P183494	Arabidopsis thaliana unknown protein (AT4G24700) mRNA, complete cds [NM_118603]	-1.6096	4.75886e-05	-1.5772	6.6274e-06	-2.00529	7.56971e-05
A_84_P260340	Arabidopsis thaliana unknown protein (AT1G76240) mRNA, complete cds [NM_106274]	-1.60855	8.65029e-06	-0.91018	0.0011505	-1.05011	0.000119522
A_84_P835712	Arabidopsis thaliana alcohol dehydrogenase, putative (AT5G42250) mRNA, complete cds [NM_123590]	-1.60185	0.00119705	-1.19829	0.000928912	-1.67281	0.000273024
A_84_P103766	Arabidopsis thaliana unknown protein (AT3G05730) mRNA, complete cds [NM_111447]	-1.59957	4.07379e-05	-0.367581	0.0482744	-1.04818	0.00528794
A_84_P201118	Arabidopsis thaliana GPRI1 (GOLDEN2-LIKE 1); transcription factor (GPRI1) mRNA, complete cds [NM_127617]	-1.59879	3.84755e-06	-1.15305	3.60858e-05	-1.41151	2.75439e-05
A_84_P21458	Arabidopsis thaliana BT5 (BTB and TAZ domain protein 5); protein binding / transcription regulator (BT5) mRNA, complete cds [NM_119924]	-1.59727	0.000238314	-0.336278	0.0715761	-0.642604	0.0161117
A_84_P125601	Arabidopsis thaliana unknown protein (AT3G22240) mRNA, complete cds [NM_113122]	-1.59405	0.0257938	1.11982	0.00115771	-0.0405442	0.828481
A_84_P20492	Arabidopsis thaliana hexokinase, putative (AT1G50460) mRNA, complete cds [NM_103929]	-1.58435	2.47962e-05	-1.12593	4.85759e-05	-1.28906	8.69796e-05
A_84_P758710	Arabidopsis thaliana LTP (LTP) mRNA, complete cds [NM_001124849]	-1.57364	8.95164e-06	-1.31585	0.000131873	-1.40578	3.0977e-05
A_84_P16816	Arabidopsis thaliana IMS2/MAM-L/MAM3 (METHYLTHIOALKYMALATE SYNTHASE-LIKE); 2-isopropylmalate synthase/ methylthioalkylmalate synthase (IMS2/MAM-L/MAM3) mRNA, complete cds [NM_122208]	-1.57084	5.49337e-06	-1.19808	4.83785e-05	-1.71065	2.37655e-05
A_84_P15283	Arabidopsis thaliana thionin, putative (AT1G66100) mRNA, complete cds [NM_105281]	-1.56843	0.000106943	-1.15101	0.000966522	-1.23247	0.000338147
A_84_P12228	Arabidopsis thaliana RLK (RECEPTOR-LIKE KINASE); ATP binding / kinase/ protein serine/threonine kinase (RLK) mRNA, complete cds [NM_126128]	-1.56563	1.71589e-05	-1.11675	0.000227068	-1.23395	3.94334e-05
A_84_P785972	EST00059 Arabidopsis Salicylic Acid Subtracted Library Arabidopsis thaliana cDNA clone SA2-E12 similar to unknown protein, mRNA sequence [CB185526]	-1.55298	2.10867e-05	-0.367233	0.454463	-0.643444	0.0481847
A_84_P740964	Arabidopsis thaliana unknown protein (AT5G08760) mRNA, complete cds [NM_001085080]	-1.5453	3.31462e-05	0.0761927	0.664349	-2.33482	8.70088e-06
A_84_P580100	Arabidopsis thaliana unknown protein (AT1G77960) mRNA, complete cds [NM_106445]	-1.54322	1.03531e-05	-1.11336	0.000213916	-1.18093	0.000159646
A_84_P12588	Arabidopsis thaliana ACL (ACETONE-CYANOHYDRIN LYASE); hydrolase (ACL) mRNA, complete cds [NM_127924]	-1.54164	1.5929e-05	-1.03195	0.000133826	-1.1185	0.000394392
A_84_P787122	Arabidopsis thaliana unknown protein (AT5G52780) mRNA, complete cds [NM_124656]	-1.52753	5.68084e-06	-0.874161	0.00140303	-1.22829	6.30121e-05
A_84_P609369	Arabidopsis thaliana GDSL-motif lipase, putative (AT1G31550) mRNA, complete cds [NM_102894]	-1.52676	0.0250908	-0.725934	0.00161496	-0.975925	0.000293126
A_84_P10505	Arabidopsis thaliana serine/threonine protein kinase, putative (AT1G78290) mRNA, complete cds [NM_202441]	-1.51992	1.50525e-05	-0.701988	0.000673599	-1.48986	1.91234e-05
A_84_P23445	Arabidopsis thaliana CYP71B13 (cytochrome P450, family 71, subfamily B, polypeptide 13); oxygen binding (CYP71B13) mRNA, complete cds [NM_122423]	-1.51395	0.000306268	-0.829594	0.000246689	-0.838979	0.000953864
A_84_P849700	Arabidopsis thaliana Full-length cDNA Complete sequence from clone GSLTFB59ZE04 of Flowers and buds of strain col-0 of Arabidopsis thaliana (thale cress) [BX819228]	-1.51161	6.12236e-05	-1.10771	0.000249771	-1.35914	0.000118357
A_84_P108312	Arabidopsis thaliana ATCNGC11 (cyclic nucleotide gated channel 11); calmodulin binding / cyclic nucleotide binding / ion channel (ATCNGC11) mRNA, complete cds [NM_130208]	-1.50896	0.000439282	-1.24005	7.14697e-05	-2.90956	0.000164333
A_84_P754171	Arabidopsis thaliana unknown protein (AT1G52342) mRNA, complete cds [NM_001123999]	-1.50022	9.4474e-06	-1.18501	4.98707e-05	-1.29865	5.21534e-05
